# Supplementary material for: Analysis in vivo using a new method, ARGO (Analysis of Red–Green Offset), reveals complexity and cell-type specificity in presynaptic turnover of synaptic vesicle protein Synaptogyrin/SNG-1
Source: Mol Biol Cell. 2026 Jun 10;37(7):ar71. doi: 10.1091/mbc.E25-09-0422 (PMC13329863; doi:10.1091/mbc.E25-09-0422)
Supplement: Supplementary file 2 [file mbc-37-ar71-s002.xlsx]

## Sheet: S1
Table S1. Setup and conditions for each experiment
Fig	Panel	Strain Name	Full Genotype	Neurons/cell imaged	N	Condition	Age
1	C	PBT68	bqSi506 [rgef-1p::FLP D5 + unc-119(+)] IV; sng-1(syb3140car2) heSi160 [hsp16.48::Cre] X	all head neurons		20 C	adult
1	D	PBT67	carIs1[glr-4::FLP + odr-1::RFP] II; sng-1(syb3140car2) heSi160 [hsp16.48::Cre] X	DA9		20 C	adult
1	E	PBT188	bqSi488 [tph-1p::FLP D5 + unc-119(+)] IV; sng-1(syb3140car2) heSi160 [hsp16.48::Cre] X	NSM		20 C	adult
1	F	PBT231	bqSi542 [unc-47p::FLP D5 + unc-119(+)] IV; sng-1(syb3140car2) heSi160 [hsp16.48::Cre] X	VD2		20 C	adult
1	G	PBT84	sng-1(syb3140car2) X			20 C	adult
1	H	Bristol N2	wild-type	N/A	90 animals total, summed across 3 experiments	0.5 mM aldicarb	A1
1	H	RB503	sng-1(ok234) X	N/A	90 animals total, summed across 3 experiments	0.5 mM aldicarb	A1
1	H	PBT68	bqSi506 [rgef-1p::FLP D5 + unc-119(+)] IV; sng-1(syb3140car2) heSi160 [hsp16.48::Cre] X	N/A	90 animals total, summed across 3 experiments	0.5 mM aldicarb	A1
1	I i, ii, iii	PBT67	carIs1[glr-4::FLP + odr-1::RFP] II; sng-1(syb3140car2) heSi160 [hsp16.48::Cre] X	DA9		20 C	adult
2	A, B, C, F	PBT67	carIs1[glr-4::FLP + odr-1::RFP] II; sng-1(syb3140car2) heSi160 [hsp16.48::Cre] X	DA9	26 animals total, combined across 2 experiments	0 Day of adulthood	A0
2	A, B, C, F	PBT67	carIs1[glr-4::FLP + odr-1::RFP] II; sng-1(syb3140car2) heSi160 [hsp16.48::Cre] X	DA9	25 animals total, combined across 2 experiments	1 Day of adulthood	A1
2	A, B, C, F	PBT67	carIs1[glr-4::FLP + odr-1::RFP] II; sng-1(syb3140car2) heSi160 [hsp16.48::Cre] X	DA9	38 animals total, combined across 2 experiments	2 Day of adulthood	A2
2	A, B, C, F	PBT67	carIs1[glr-4::FLP + odr-1::RFP] II; sng-1(syb3140car2) heSi160 [hsp16.48::Cre] X	DA9	26 animals total, combined across 2 experiments	3 Day of adulthood	A3
2	A, B, C, F	PBT67	carIs1[glr-4::FLP + odr-1::RFP] II; sng-1(syb3140car2) heSi160 [hsp16.48::Cre] X	DA9	18 animals total, combined across 2 experiments	4 Day of adulthood	A4
2	A, B, C, F	PBT67	carIs1[glr-4::FLP + odr-1::RFP] II; sng-1(syb3140car2) heSi160 [hsp16.48::Cre] X	DA9	26 animals total, combined across 2 experiments	5 Day of adulthood	A5
2	A, B, C, F	PBT67	carIs1[glr-4::FLP + odr-1::RFP] II; sng-1(syb3140car2) heSi160 [hsp16.48::Cre] X	DA9	20 animals total, combined across 2 experiments	6 Day of adulthood	A6
2	A, B, C, F	PBT67	carIs1[glr-4::FLP + odr-1::RFP] II; sng-1(syb3140car2) heSi160 [hsp16.48::Cre] X	DA9	22 animals total, combined across 2 experiments	7 Day of adulthood	A7
2	D	PBT67	carIs1[glr-4::FLP + odr-1::RFP] II; sng-1(syb3140car2) heSi160 [hsp16.48::Cre] X	DA9	Day 1: 51 animals combined across 2 experiments (Day 1(row 12)/Day 0 (row 11)). Day 2: 64 animals combined across 2 experiments (Day 2(row 13)/Day 0 (row 11)).
2	E	PBT67	carIs1[glr-4::FLP + odr-1::RFP] II; sng-1(syb3140car2) heSi160 [hsp16.48::Cre] X	DA9	6 animals	Control	A3
2	E	PBT67	carIs1[glr-4::FLP + odr-1::RFP] II; sng-1(syb3140car2) heSi160 [hsp16.48::Cre] X	DA9	9 animals	Mock	A3
2	E	PBT67	carIs1[glr-4::FLP + odr-1::RFP] II; sng-1(syb3140car2) heSi160 [hsp16.48::Cre] X	DA9	13 animals	BafA	A3
3	B	PBT67	carIs1[glr-4::FLP + odr-1::RFP] II; sng-1(syb3140car2) heSi160 [hsp16.48::Cre] X	DA9	38 animals total, combined across 2 experiments, normalized by the mean of the same animals to 1 (same animals as row 13)	Day 0	A2
3	B	PBT67	carIs1[glr-4::FLP + odr-1::RFP] II; sng-1(syb3140car2) heSi160 [hsp16.48::Cre] X	DA9	27 total heat-shocked animals, normalized by the mean of 26 total control animals (row 14), combined across 2 experiments	Day 1	A3
3	B	PBT67	carIs1[glr-4::FLP + odr-1::RFP] II; sng-1(syb3140car2) heSi160 [hsp16.48::Cre] X	DA9	17 total heat-shocked animals, normalized by the mean of 18 total control animals (row 15), combined across 2 experiments	Day 2	A4
3	B	PBT67	carIs1[glr-4::FLP + odr-1::RFP] II; sng-1(syb3140car2) heSi160 [hsp16.48::Cre] X	DA9	20 total heat-shocked animals, normalized by the mean of 26 total control animals (row 16), combined across 2 experiments	Day 3	A5
3	B	PBT67	carIs1[glr-4::FLP + odr-1::RFP] II; sng-1(syb3140car2) heSi160 [hsp16.48::Cre] X	DA9	20 total heat-shocked animals, normalized by the mean of 20 total control animals (row 17), combined across 2 experiments	Day 4	A6
3	B	PBT67	carIs1[glr-4::FLP + odr-1::RFP] II; sng-1(syb3140car2) heSi160 [hsp16.48::Cre] X	DA9	19 total heat-shocked animals, normalized by 22 total control animals (row 18), combined across 2 experiments	Day 5	A7
3	C	PBT67	carIs1[glr-4::FLP + odr-1::RFP] II; sng-1(syb3140car2) heSi160 [hsp16.48::Cre] X	DA9	same experiment and animals as 3B
3	D		carIs1[glr-4::FLP + odr-1::RFP] II; sng-1(syb3140car2) heSi160 [hsp16.48::Cre] X	DA9	same experiment and animals as 3B
3	E	PBT67	carIs1[glr-4::FLP + odr-1::RFP] II; sng-1(syb3140car2) heSi160 [hsp16.48::Cre] X	DA9	10 animals, normalized by the mean of the same animals to 1	Day 0	A0
3	E	PBT67	carIs1[glr-4::FLP + odr-1::RFP] II; sng-1(syb3140car2) heSi160 [hsp16.48::Cre] X	DA9	10 heat-shocked animals, normalized by the mean of 9 age-matched control animals imaged in parallel	Day 1	A1
3	E	PBT67	carIs1[glr-4::FLP + odr-1::RFP] II; sng-1(syb3140car2) heSi160 [hsp16.48::Cre] X	DA9	10 heat-shocked animals, normalized by the mean of 10 age-matched control animals imaged in parallel	Day 2	A2
3	E	PBT67	carIs1[glr-4::FLP + odr-1::RFP] II; sng-1(syb3140car2) heSi160 [hsp16.48::Cre] X	DA9	10 heat-shocked animals, normalized by the mean of 10 age-matched control animals imaged in parallel	Day 3	A3
3	E	PBT67	carIs1[glr-4::FLP + odr-1::RFP] II; sng-1(syb3140car2) heSi160 [hsp16.48::Cre] X	DA9	10 heat-shocked animals, normalized by the mean of 8 age-matched control animals imaged in parallel	Day 4	A4
3	E	PBT67	carIs1[glr-4::FLP + odr-1::RFP] II; sng-1(syb3140car2) heSi160 [hsp16.48::Cre] X	DA9	9 heat-shocked animals, normalized by the mean of 10 age-matched control animals imaged in parallel	Day 5	A5
3	F	PBT67	carIs1[glr-4::FLP + odr-1::RFP] II; sng-1(syb3140car2) heSi160 [hsp16.48::Cre] X	DA9	same experiment and animals as 3E
3	G	PBT177	carIs1[glr-4::FLP + odr-1::RFP] II; uba-1(it129) IV; sng-1(syb3140car2) heSi160 [hsp16.48::Cre] X	DA9	7 animals (a subest of the animals used in H and I)	20 C	A2
3	G	PBT177	carIs1[glr-4::FLP + odr-1::RFP] II; uba-1(it129) IV; sng-1(syb3140car2) heSi160 [hsp16.48::Cre] X	DA9	7 animals (a subest of the animals used in H and I)	25 C	A2
3	H, I	PBT177	carIs1[glr-4::FLP + odr-1::RFP] II; uba-1(it129) IV; sng-1(syb3140car2) heSi160 [hsp16.48::Cre] X	DA9	22 animals	20 C	A2
3	H, I	PBT177	carIs1[glr-4::FLP + odr-1::RFP] II; uba-1(it129) IV; sng-1(syb3140car2) heSi160 [hsp16.48::Cre] X	DA9	13 animals	25 C	A2
3	H, I	PBT177	carIs1[glr-4::FLP + odr-1::RFP] II; uba-1(it129) IV; sng-1(syb3140car2) heSi160 [hsp16.48::Cre] X	DA9	12 animals	20 C	A3
3	H, I	PBT177	carIs1[glr-4::FLP + odr-1::RFP] II; uba-1(it129) IV; sng-1(syb3140car2) heSi160 [hsp16.48::Cre] X	DA9	13 animals	25 C	A3
3	H, I	PBT177	carIs1[glr-4::FLP + odr-1::RFP] II; uba-1(it129) IV; sng-1(syb3140car2) heSi160 [hsp16.48::Cre] X	DA9	9 animals	20 C	A4
3	H, I	PBT177	carIs1[glr-4::FLP + odr-1::RFP] II; uba-1(it129) IV; sng-1(syb3140car2) heSi160 [hsp16.48::Cre] X	DA9	18 animals	25 C	A4
3	H, I	PBT177	carIs1[glr-4::FLP + odr-1::RFP] II; uba-1(it129) IV; sng-1(syb3140car2) heSi160 [hsp16.48::Cre] X	DA9	6 animals	20 C	A8
3	H, I	PBT177	carIs1[glr-4::FLP + odr-1::RFP] II; uba-1(it129) IV; sng-1(syb3140car2) heSi160 [hsp16.48::Cre] X	DA9	24 animals	25 C	A8
3	J	PBT177	carIs1[glr-4::FLP + odr-1::RFP] II; uba-1(it129) IV; sng-1(syb3140car2) heSi160 [hsp16.48::Cre] X	DA9	13 animals, normalized by the mean of the same animals to 1	25 C, Day 0	A2
3	J	PBT177	carIs1[glr-4::FLP + odr-1::RFP] II; uba-1(it129) IV; sng-1(syb3140car2) heSi160 [hsp16.48::Cre] X	DA9	25 heat-shocked animals, normalized by the mean of 13 age-matched control animals imaged in parallel (row 43)	25 C, Day 1	A3
3	J	PBT177	carIs1[glr-4::FLP + odr-1::RFP] II; uba-1(it129) IV; sng-1(syb3140car2) heSi160 [hsp16.48::Cre] X	DA9	11 heat-shocked animals, normalized by the mean of 18 age-matched control animals imaged in parallel (row 45)	25 C, Day 2	A4
3	J	PBT177	carIs1[glr-4::FLP + odr-1::RFP] II; uba-1(it129) IV; sng-1(syb3140car2) heSi160 [hsp16.48::Cre] X	DA9	9 heat-shocked animals, normalized by the mean of 24 age-matched control animals imaged in parallel (row 47)	25 C, Day 6	A8
4	A	PBT231	bqSi542 IV; sng-1(syb3140car2) heSi160 [hsp16.48::Cre] X	VD2	10 animals, normalized by the mean of the same animals to 1	Day 0	A2
4	A	PBT231	bqSi542 IV; sng-1(syb3140car2) heSi160 [hsp16.48::Cre] X	VD2	10 heat-shocked animals, normalized by the mean of 10 age-matched control animals imaged in parallel	Day 1	A3
4	A	PBT231	bqSi542 IV; sng-1(syb3140car2) heSi160 [hsp16.48::Cre] X	VD2	10 heat-shocked animals, normalized by the mean of 10 age-matched control animals imaged in parallel	Day 2	A4
4	A	PBT231	bqSi542 IV; sng-1(syb3140car2) heSi160 [hsp16.48::Cre] X	VD2	10 heat-shocked animals, normalized by the mean of 10 age-matched control animals imaged in parallel	Day 3	A5
4	A	PBT231	bqSi542 IV; sng-1(syb3140car2) heSi160 [hsp16.48::Cre] X	VD2	10 heat-shocked animals, normalized by the mean of 10 age-matched control animals imaged in parallel	Day 4	A6
4	A	PBT231	bqSi542 IV; sng-1(syb3140car2) heSi160 [hsp16.48::Cre] X	VD2	44 heat-shocked animals, normalized by the mean of 10 age-matched control animals imaged in parallel	Day 5	A7
4	B	PBT231	bqSi542 IV; sng-1(syb3140car2) heSi160 [hsp16.48::Cre] X	VD2	same data as that used for 4A
4	B	PBT67	carIs1[glr-4::FLP + odr-1::RFP] II; sng-1(syb3140car2) heSi160 [hsp16.48::Cre] X	VD2	same data as that used for 3B
4	B	PBT188	bqSi488 [tph-1p::FLP D5 + unc-119(+)] IV; sng-1(syb3140car2) heSi160 [hsp16.48::Cre] X	VD2	same data as that used for S2J
4	C	PBT231	bqSi542 IV; sng-1(syb3140car2) heSi160 [hsp16.48::Cre] X	VD2	same data as that used for 4A
4	D	PBT231	bqSi542 IV; sng-1(syb3140car2) heSi160 [hsp16.48::Cre] X	VD2	38 heat-shocked animals, normalized by the mean of 48 age-matched control animals imaged in parallel	20 C, Day 5 (pulse at A2)	A7
4	D	PBT231	bqSi542 IV; sng-1(syb3140car2) heSi160 [hsp16.48::Cre] X	VD2	13 heat-shocked animals, normalized by the mean of 48 age-matched control animals imaged in parallel (the same 48 control animals as row 62)	20 C, Day 3 (pulse at A4)	A7
4	D	PBT231	bqSi542 IV; sng-1(syb3140car2) heSi160 [hsp16.48::Cre] X	VD2	26 heat-shocked animals, normalized by the mean of 20 age-matched control animals imaged in parallel	25 C, Day 5 (pulse at A2)	A7
5	A	PBT231	bqSi542 IV; sng-1(syb3140car2) heSi160 [hsp16.48::Cre] X	VD2
5	B, C, D	PBT231	bqSi542 IV; sng-1(syb3140car2) heSi160 [hsp16.48::Cre] X	VDs	10 animals		L2
	B, C, D	PBT231	bqSi542 IV; sng-1(syb3140car2) heSi160 [hsp16.48::Cre] X	DDs	9 animals		L2
	B, C, D	PBT231	bqSi542 IV; sng-1(syb3140car2) heSi160 [hsp16.48::Cre] X	VDs	48 animals (same animals as the controls in row 62)		A2
5	B, C, D	PBT231	bqSi542 IV; sng-1(syb3140car2) heSi160 [hsp16.48::Cre] X	DDs	19 animals		A2
5	E, F, G	PBT231	bqSi542 IV; sng-1(syb3140car2) heSi160 [hsp16.48::Cre] X	VDs	19 animals		L3
5	E, F, G	PBT231	bqSi542 IV; sng-1(syb3140car2) heSi160 [hsp16.48::Cre] X	DDs	19 animals		L3
5	E, F, G	PBT231	bqSi542 IV; sng-1(syb3140car2) heSi160 [hsp16.48::Cre] X	VDs	6 animals		A1
5	E, F, G	PBT231	bqSi542 IV; sng-1(syb3140car2) heSi160 [hsp16.48::Cre] X	DDs	6 animals		A1
6	B	Bristol N2	wild-type	N/A	90 animals total, summed across 3 experiments	0.75 mM aldicarb	A1
6	B	CB47	unc-11(e47) I	N/A	90 animals total, summed across 3 experiments	0.75 mM aldicarb	A1
6	B	PBT270	unc-11(syb10892[argo]) I; bqSi506[rgef-1p::FLP D5 + unc-119(+)] IV; heSi160[hsp16.48::Cre] X	N/A	90 animals total, summed across 3 experiments	0.75 mM aldicarb	A1
6	C	PBT289	unc-11(syb10892car13[constitutive argo] I; carIs1[glr-4::FLP + odr-1::RFP] II; heSi1609hsp16.48>Cre] X	posterior ventral nerve cord	6 animals, normalized by the mean of the same animals to 1	Day 0	A2
6	C	PBT289	unc-11(syb10892car13[constitutive argo] I; carIs1[glr-4::FLP + odr-1::RFP] II; heSi1609hsp16.48>Cre] X	posterior ventral nerve cord	6 heat-shocked animals, normalized by the mean of 12 age-matched control animals	Day 1	A3
6	C	PBT289	unc-11(syb10892car13[constitutive argo] I; carIs1[glr-4::FLP + odr-1::RFP] II; heSi1609hsp16.48>Cre] X	posterior ventral nerve cord	7 heat-shocked animals, normalized by the mean of 9 age-matched control animals	Day 3	A5
6	C	PBT289	unc-11(syb10892car13[constitutive argo] I; carIs1[glr-4::FLP + odr-1::RFP] II; heSi1609hsp16.48>Cre] X	posterior ventral nerve cord	10 heat-shocked animals, normalized by the mean of 10 age-matched control animals	Day 5	A7
6	C	PBT289	unc-11(syb10892car13[constitutive argo] I; carIs1[glr-4::FLP + odr-1::RFP] II; heSi1609hsp16.48>Cre] X	coelomocyte	6 animals, normalized by the mean of the same animals to 1	Day 0	A2
6	C	PBT289	unc-11(syb10892car13[constitutive argo] I; carIs1[glr-4::FLP + odr-1::RFP] II; heSi1609hsp16.48>Cre] X	coelomocyte	5 heat-shocked animals, normalized by the mean of 8 age-matched control animals	Day 1	A3
6	C	PBT289	unc-11(syb10892car13[constitutive argo] I; carIs1[glr-4::FLP + odr-1::RFP] II; heSi1609hsp16.48>Cre] X	coelomocyte	7 heat-shocked animals, normalized by the mean of 8 age-matched control animals	Day 3	A5
6	C	PBT289	unc-11(syb10892car13[constitutive argo] I; carIs1[glr-4::FLP + odr-1::RFP] II; heSi1609hsp16.48>Cre] X	coelomocyte	9 heat-shocked animals, normalized by the mean of 12 age-matched control animals	Day 5	A7
S1	A	PBT72	carIs1[glr-4::FLP + odr-1::RFP] II; sng-1(syb3140car2) X	DA9	18 animals		A0
S1	A	PBT67	carIs1[glr-4::FLP + odr-1::RFP] II; sng-1(syb3140car2) heSi160 [hsp16.48::Cre] X	DA9	13 animals		A0
S1	A	PBT72	carIs1[glr-4::FLP + odr-1::RFP] II; sng-1(syb3140car2) X	DA9	22 animals		A2
S1	A	PBT67	carIs1[glr-4::FLP + odr-1::RFP] II; sng-1(syb3140car2) heSi160 [hsp16.48::Cre] X	DA9	15 animals		A2
S1	A	PBT72	carIs1[glr-4::FLP + odr-1::RFP] II; sng-1(syb3140car2) X	DA9	19 animals		A4
S1	A	PBT67	carIs1[glr-4::FLP + odr-1::RFP] II; sng-1(syb3140car2) heSi160 [hsp16.48::Cre] X	DA9	15 animals		A4
S1	A	PBT72	carIs1[glr-4::FLP + odr-1::RFP] II; sng-1(syb3140car2) X	DA9	11 animals		A6
S1	A	PBT67	carIs1[glr-4::FLP + odr-1::RFP] II; sng-1(syb3140car2) heSi160 [hsp16.48::Cre] X	DA9	12 animals		A6
S1	A	PBT72	carIs1[glr-4::FLP + odr-1::RFP] II; sng-1(syb3140car2) X	DA9	12 animals		A7
S1	A	PBT67	carIs1[glr-4::FLP + odr-1::RFP] II; sng-1(syb3140car2) heSi160 [hsp16.48::Cre] X	DA9	5 animals		A7
S1	B	PBT67	carIs1[glr-4::FLP + odr-1::RFP] II; sng-1(syb3140car2) heSi160 [hsp16.48::Cre] X	DA9	2 biological replicates, each containing 1,000s of worms.
S1	C	PBT67	carIs1[glr-4::FLP + odr-1::RFP] II; sng-1(syb3140car2) heSi160 [hsp16.48::Cre] X	DA9	38 animals averaged across 3 experiments	control, Day 0	A2
S1	C	PBT67	carIs1[glr-4::FLP + odr-1::RFP] II; sng-1(syb3140car2) heSi160 [hsp16.48::Cre] X	DA9	36 animals averaged across 3 experiments	control, Day 1	A3
S1	C	PBT67	carIs1[glr-4::FLP + odr-1::RFP] II; sng-1(syb3140car2) heSi160 [hsp16.48::Cre] X	DA9	27 animals averaged across 3 experiments	control, Day 2	A4
S1	C	PBT67	carIs1[glr-4::FLP + odr-1::RFP] II; sng-1(syb3140car2) heSi160 [hsp16.48::Cre] X	DA9	22 animals averaged across 3 experiments	heat-shock, Day 0	A2
S1	C	PBT67	carIs1[glr-4::FLP + odr-1::RFP] II; sng-1(syb3140car2) heSi160 [hsp16.48::Cre] X	DA9	41 animals averaged across 3 experiments	heat-shock, Day 1	A3
S1	C	PBT67	carIs1[glr-4::FLP + odr-1::RFP] II; sng-1(syb3140car2) heSi160 [hsp16.48::Cre] X	DA9	31 animals averaged across 3 experiments	heat-shock, Day 2	A4
S1	D	PBT67	carIs1[glr-4::FLP + odr-1::RFP] II; sng-1(syb3140car2) heSi160 [hsp16.48::Cre] X	DA9	20 animals	Control	A0
S1	D	PBT67	carIs1[glr-4::FLP + odr-1::RFP] II; sng-1(syb3140car2) heSi160 [hsp16.48::Cre] X	DA9	24 animals	Control	A1
S1	D	PBT67	carIs1[glr-4::FLP + odr-1::RFP] II; sng-1(syb3140car2) heSi160 [hsp16.48::Cre] X	DA9	21 animals	Control	A2
S1	D	PBT67	carIs1[glr-4::FLP + odr-1::RFP] II; sng-1(syb3140car2) heSi160 [hsp16.48::Cre] X	DA9	26 animals	Control	A3
S1	D	PBT67	carIs1[glr-4::FLP + odr-1::RFP] II; sng-1(syb3140car2) heSi160 [hsp16.48::Cre] X	DA9	19 animals	Control	A4
S1	D	PBT67	carIs1[glr-4::FLP + odr-1::RFP] II; sng-1(syb3140car2) heSi160 [hsp16.48::Cre] X	DA9	26 animals	Control	A5
S1	D	PBT67	carIs1[glr-4::FLP + odr-1::RFP] II; sng-1(syb3140car2) heSi160 [hsp16.48::Cre] X	DA9	20 animals	Control	A6
S1	D	PBT67	carIs1[glr-4::FLP + odr-1::RFP] II; sng-1(syb3140car2) heSi160 [hsp16.48::Cre] X	DA9	22 animals	Control	A7
S1	D	PBT67	carIs1[glr-4::FLP + odr-1::RFP] II; sng-1(syb3140car2) heSi160 [hsp16.48::Cre] X	DA9	22 animals	Heat-Shock	A2
S1	D	PBT67	carIs1[glr-4::FLP + odr-1::RFP] II; sng-1(syb3140car2) heSi160 [hsp16.48::Cre] X	DA9	27 animals	Heat-Shock	A3
S1	D	PBT67	carIs1[glr-4::FLP + odr-1::RFP] II; sng-1(syb3140car2) heSi160 [hsp16.48::Cre] X	DA9	20 animals	Heat-Shock	A4
S1	D	PBT67	carIs1[glr-4::FLP + odr-1::RFP] II; sng-1(syb3140car2) heSi160 [hsp16.48::Cre] X	DA9	20 animals	Heat-Shock	A5
S1	D	PBT67	carIs1[glr-4::FLP + odr-1::RFP] II; sng-1(syb3140car2) heSi160 [hsp16.48::Cre] X	DA9	20 animals	Heat-Shock	A6
S1	D	PBT67	carIs1[glr-4::FLP + odr-1::RFP] II; sng-1(syb3140car2) heSi160 [hsp16.48::Cre] X	DA9	19 animals	Heat-Shock	A7
S1	E	PBT72	carIs1[glr-4::FLP + odr-1::RFP] II; sng-1(syb3140car2) X	DA9	20 animals	Control	A2
S1	E	PBT72	carIs1[glr-4::FLP + odr-1::RFP] II; sng-1(syb3140car2) X	DA9	9 animals	Heat-Shock (30 min), imaged after 0 hours	A2
S1	E	PBT72	carIs1[glr-4::FLP + odr-1::RFP] II; sng-1(syb3140car2) X	DA9	22 animals	Heat-Shock (60 min), imaged after 0 hours	A2
S1	E	PBT72	carIs1[glr-4::FLP + odr-1::RFP] II; sng-1(syb3140car2) X	DA9	16 animals	Heat-Shock (120 min), imaged after 0 hours	A2
S1	E	PBT72	carIs1[glr-4::FLP + odr-1::RFP] II; sng-1(syb3140car2) X	DA9	20 animals	Control	A2
S1	E	PBT72	carIs1[glr-4::FLP + odr-1::RFP] II; sng-1(syb3140car2) X	DA9	17 animals	Heat-Shock (30 min), imaged after 3 hours	A2
S1	E	PBT72	carIs1[glr-4::FLP + odr-1::RFP] II; sng-1(syb3140car2) X	DA9	16 animals	Heat-Shock (60 min), imaged after 3 hours	A2
S1	E	PBT72	carIs1[glr-4::FLP + odr-1::RFP] II; sng-1(syb3140car2) X	DA9	12 animals	Heat-Shock (120 min), imaged after 3 hours	A2
S1	E	PBT72	carIs1[glr-4::FLP + odr-1::RFP] II; sng-1(syb3140car2) X	DA9	17 animals	Control	A3
S1	E	PBT72	carIs1[glr-4::FLP + odr-1::RFP] II; sng-1(syb3140car2) X	DA9	16 animals	Heat-Shock (30 min), imaged after 24 hours	A3
S1	E	PBT72	carIs1[glr-4::FLP + odr-1::RFP] II; sng-1(syb3140car2) X	DA9	12 animals	Heat-Shock (60 min), imaged after 24 hours	A3
S1	E	PBT72	carIs1[glr-4::FLP + odr-1::RFP] II; sng-1(syb3140car2) X	DA9	18 animals	Heat-Shock (120 min), imaged after 24 hours	A3
S1	E	PBT72	carIs1[glr-4::FLP + odr-1::RFP] II; sng-1(syb3140car2) X	DA9	18 animals	Control	A4
S1	E	PBT72	carIs1[glr-4::FLP + odr-1::RFP] II; sng-1(syb3140car2) X	DA9	10 animals	Heat-Shock (30 min), imaged after 48 hours	A4
S1	E	PBT72	carIs1[glr-4::FLP + odr-1::RFP] II; sng-1(syb3140car2) X	DA9	19 animals	Heat-Shock (60 min), imaged after 48 hours	A4
S1	E	PBT72	carIs1[glr-4::FLP + odr-1::RFP] II; sng-1(syb3140car2) X	DA9	23 animals	Heat-Shock (120 min), imaged after 48 hours	A4
S1	F	PBT72	carIs1[glr-4::FLP + odr-1::RFP] II; sng-1(syb3140car2) X	DA9	20 animals (same animals as in row 105)	Control	A2
S1	F	PBT72	carIs1[glr-4::FLP + odr-1::RFP] II; sng-1(syb3140car2) X	DA9	16 animals (same animals as in row 111)	heat-shock	A2
S1	G	PBT67	carIs1[glr-4::FLP + odr-1::RFP] II; sng-1(syb3140car2) heSi160 [hsp16.48::Cre] X	DA9	10 animals (same animals as row 31)	Control	A0
S1	G	PBT67	carIs1[glr-4::FLP + odr-1::RFP] II; sng-1(syb3140car2) heSi160 [hsp16.48::Cre] X	DA9	10 animals	heat-shock	A0
S1	H	PBT67	carIs1[glr-4::FLP + odr-1::RFP] II; sng-1(syb3140car2) heSi160 [hsp16.48::Cre] X	DA9	21 animals	Control	A2
S1	H	PBT67	carIs1[glr-4::FLP + odr-1::RFP] II; sng-1(syb3140car2) heSi160 [hsp16.48::Cre] X	DA9	22 animals	heat-shock	A2
S1	I	PBT67	carIs1[glr-4::FLP + odr-1::RFP] II; sng-1(syb3140car2) heSi160 [hsp16.48::Cre] X	DA9	8 animals	Control	A4
S1	I	PBT67	carIs1[glr-4::FLP + odr-1::RFP] II; sng-1(syb3140car2) heSi160 [hsp16.48::Cre] X	DA9	10 animals	heat-shock	A4
S1	J	PBT67	carIs1[glr-4::FLP + odr-1::RFP] II; sng-1(syb3140car2) heSi160 [hsp16.48::Cre] X	DA9	9 animals	Control	A6
S1	J	PBT67	carIs1[glr-4::FLP + odr-1::RFP] II; sng-1(syb3140car2) heSi160 [hsp16.48::Cre] X	DA9	9 animals	heat-shock	A6
S1	K	PBT188	bqSi488 [tph-1p::FLP D5 + unc-119(+)] IV; sng-1(syb3140car2) heSi160 [hsp16.48::Cre] X	NSM	17 animals	Control	A2
S1	K	PBT188	bqSi488 [tph-1p::FLP D5 + unc-119(+)] IV; sng-1(syb3140car2) heSi160 [hsp16.48::Cre] X	NSM	12 animals	heat-shock	A2
S1	L	PBT231	bqSi542 IV; sng-1(syb3140car2) heSi160 [hsp16.48::Cre] X	VD2	10 animals	Control	A2
S1	L	PBT231	bqSi542 IV; sng-1(syb3140car2) heSi160 [hsp16.48::Cre] X	VD2	10 animals	heat-shock	A2
S1	M	PBT67	carIs1[glr-4::FLP + odr-1::RFP] II; sng-1(syb3140car2) heSi160 [hsp16.48::Cre] X	DA9	2 biological replicates, each containing ~50 worms.
S2	A-C	PBT333	carIs1(Pglr-4>Flp, Podr-1>rfp) II; sng-1(syb3140car2) X; carEx20(Pmig-13>nuc-1::tagBFP2, Podr-1>gfp)	DA9	7 animals, 1-6 endosomes per animal	20 C	A3
S3	A-E	PBT292	carIs1(Pglr-4>Flp, Podr-1>rfp) II; sng-1(syb3140car2) X; carEx16(Pmig-13>tagBFP2::rab-3, Pmyo-2>gfp)	DA9	3 animals, multiple endosomes per animal for both the soma and the synapses	20 C	A3
S4	C, D, E	PBT67	carIs1[glr-4::FLP + odr-1::RFP] II; sng-1(syb3140car2) heSi160 [hsp16.48::Cre] X	DA9	n (number of animals) is indicated in the bar for each graph.		A3
S5	A	PBT67	carIs1[glr-4::FLP + odr-1::RFP] II; sng-1(syb3140car2) heSi160 [hsp16.48::Cre] X	DA9	10 animals (same as in row 31)	Day 0	A0
S5	A	PBT67	carIs1[glr-4::FLP + odr-1::RFP] II; sng-1(syb3140car2) heSi160 [hsp16.48::Cre] X	DA9	10 animals (same as in row 32)	Day 1	A1
S5	A	PBT67	carIs1[glr-4::FLP + odr-1::RFP] II; sng-1(syb3140car2) heSi160 [hsp16.48::Cre] X	DA9	10 animals (same as in row 33)	Day 2	A2
S5	A	PBT67	carIs1[glr-4::FLP + odr-1::RFP] II; sng-1(syb3140car2) heSi160 [hsp16.48::Cre] X	DA9	10 animals (same as in row 34)	Day 3	A3
S5	A	PBT67	carIs1[glr-4::FLP + odr-1::RFP] II; sng-1(syb3140car2) heSi160 [hsp16.48::Cre] X	DA9	10 animals (same as in row 35)	Day 4	A4
S5	A	PBT67	carIs1[glr-4::FLP + odr-1::RFP] II; sng-1(syb3140car2) heSi160 [hsp16.48::Cre] X	DA9	10 animals (same as in row 36)	Day 5	A5
S5	B	PBT67	carIs1[glr-4::FLP + odr-1::RFP] II; sng-1(syb3140car2) heSi160 [hsp16.48::Cre] X	DA9	38 animals total, combined across 2 experiments (same animals as row 13 and 23)	Day 0	A2
S5	B	PBT67	carIs1[glr-4::FLP + odr-1::RFP] II; sng-1(syb3140car2) heSi160 [hsp16.48::Cre] X	DA9	27 total heat-shocked animals, combined across 2 experiments (same as in row 24)	Day 1	A3
S5	B	PBT67	carIs1[glr-4::FLP + odr-1::RFP] II; sng-1(syb3140car2) heSi160 [hsp16.48::Cre] X	DA9	17 total heat-shocked animals, combined across 2 experiments (same as in row 25)	Day 2	A4
S5	B	PBT67	carIs1[glr-4::FLP + odr-1::RFP] II; sng-1(syb3140car2) heSi160 [hsp16.48::Cre] X	DA9	20 total heat-shocked animals, combined across 2 experiments (same as in row 26)	Day 3	A5
S5	B	PBT67	carIs1[glr-4::FLP + odr-1::RFP] II; sng-1(syb3140car2) heSi160 [hsp16.48::Cre] X	DA9	20 total heat-shocked animals, combined across 2 experiments (same as in row 27)	Day 4	A6
S5	B	PBT67	carIs1[glr-4::FLP + odr-1::RFP] II; sng-1(syb3140car2) heSi160 [hsp16.48::Cre] X	DA9	19 total heat-shocked animals, combined across 2 experiments (same as in row 28)	Day 5	A7
S5	C	PBT67	carIs1[glr-4::FLP + odr-1::RFP] II; sng-1(syb3140car2) heSi160 [hsp16.48::Cre] X	DA9	27 heat-shocked animals, normalized by the mean of the same animals to 1	Day 0	A2
S5	C	PBT67	carIs1[glr-4::FLP + odr-1::RFP] II; sng-1(syb3140car2) heSi160 [hsp16.48::Cre] X	DA9	9 heat-shocked animals, normalized by the mean of 10 age-matched control animals grown in parallel	Day 1	A3
S5	C	PBT67	carIs1[glr-4::FLP + odr-1::RFP] II; sng-1(syb3140car2) heSi160 [hsp16.48::Cre] X	DA9	7 heat-shocked animals, normalized by the mean of 10 age-matched control animals grown in parallel	Day 2	A4
S5	C	PBT67	carIs1[glr-4::FLP + odr-1::RFP] II; sng-1(syb3140car2) heSi160 [hsp16.48::Cre] X	DA9	8 heat-shocked animals, normalized by the mean of 10 age-matched control animals grown in parallel	Day 3	A5
S5	C	PBT67	carIs1[glr-4::FLP + odr-1::RFP] II; sng-1(syb3140car2) heSi160 [hsp16.48::Cre] X	DA9	10 heat-shocked animals, normalized by the mean of 4 age-matched control animals grown in parallel	Day 4	A6
S5	C	PBT67	carIs1[glr-4::FLP + odr-1::RFP] II; sng-1(syb3140car2) heSi160 [hsp16.48::Cre] X	DA9	2 heat-shocked animals, normalized by the mean of 10 age-matched control animals grown in parallel	Day 5	A7
S5	D	PBT67	carIs1[glr-4::FLP + odr-1::RFP] II; sng-1(syb3140car2) heSi160 [hsp16.48::Cre] X	DA9	11 animals	20 C	A2
S5	D	PBT231	bqSi542 IV; sng-1(syb3140car2) heSi160 [hsp16.48::Cre] X	VD2	10 animals (same animals as row 52)	20 C	A2
S5	D	PBT188	bqSi488 [tph-1p::FLP D5 + unc-119(+)] IV; sng-1(syb3140car2) heSi160 [hsp16.48::Cre] X	NSM	17 animals	20 C	A2
S5	E, F, G, H, I	PBT188	bqSi488 [tph-1p::FLP D5 + unc-119(+)] IV; sng-1(syb3140car2) heSi160 [hsp16.48::Cre] X	NSM	12 animals		A0
S5	E, F, G, H, I	PBT188	bqSi488 [tph-1p::FLP D5 + unc-119(+)] IV; sng-1(syb3140car2) heSi160 [hsp16.48::Cre] X	NSM	19 animals		A1
S5	E, F, G, H, I	PBT188	bqSi488 [tph-1p::FLP D5 + unc-119(+)] IV; sng-1(syb3140car2) heSi160 [hsp16.48::Cre] X	NSM	17 animals (same as in row 156)		A2
S5	E, F, G, H, I	PBT188	bqSi488 [tph-1p::FLP D5 + unc-119(+)] IV; sng-1(syb3140car2) heSi160 [hsp16.48::Cre] X	NSM	15 animals		A3
S5	E, F, G, H, I	PBT188	bqSi488 [tph-1p::FLP D5 + unc-119(+)] IV; sng-1(syb3140car2) heSi160 [hsp16.48::Cre] X	NSM	16 animals		A4
S5	E, F, G, H, I	PBT188	bqSi488 [tph-1p::FLP D5 + unc-119(+)] IV; sng-1(syb3140car2) heSi160 [hsp16.48::Cre] X	NSM	12 animals		A5
S5	E, F, G, H, I	PBT188	bqSi488 [tph-1p::FLP D5 + unc-119(+)] IV; sng-1(syb3140car2) heSi160 [hsp16.48::Cre] X	NSM	14 animals		A6
S5	E, F, G, H, I	PBT188	bqSi488 [tph-1p::FLP D5 + unc-119(+)] IV; sng-1(syb3140car2) heSi160 [hsp16.48::Cre] X	NSM	20 animals		A7
S5	J	PBT188	bqSi488 [tph-1p::FLP D5 + unc-119(+)] IV; sng-1(syb3140car2) heSi160 [hsp16.48::Cre] X	NSM	17 animals, normalized by the mean of the same animals to 1 (same as rows 156, 159)	Day 0	A2
S5	J	PBT188	bqSi488 [tph-1p::FLP D5 + unc-119(+)] IV; sng-1(syb3140car2) heSi160 [hsp16.48::Cre] X	NSM	12 heat-shocked animals, normalized by the mean of 15 age-matched control animals (row 160) grown in parallel	Day 1	A3
S5	J	PBT188	bqSi488 [tph-1p::FLP D5 + unc-119(+)] IV; sng-1(syb3140car2) heSi160 [hsp16.48::Cre] X	NSM	12 heat-shocked animals, normalized by the mean of 12 age-matched control animals (row 162) grown in parallel	Day 3	A5
S5	J	PBT188	bqSi488 [tph-1p::FLP D5 + unc-119(+)] IV; sng-1(syb3140car2) heSi160 [hsp16.48::Cre] X	NSM	15 heat-shocked animals, normalized by the mean of 14 age-matched control animals (row 163) grown in parallel	Day 4	A6
S5	J	PBT188	bqSi488 [tph-1p::FLP D5 + unc-119(+)] IV; sng-1(syb3140car2) heSi160 [hsp16.48::Cre] X	NSM	12 heat-shocked animals, normalized by the mean of 20 age-matched control animals (row 164) grown in parallel	Day 5	A7
S5	K	PBT188	bqSi488 [tph-1p::FLP D5 + unc-119(+)] IV; sng-1(syb3140car2) heSi160 [hsp16.48::Cre] X	NSM	Same experiment as the one from Fig S2 E-J	Day 0-5	A2-7
S5	L, M, N, O	PBT231	bqSi542 IV; sng-1(syb3140car2) heSi160 [hsp16.48::Cre] X	VD2	10 animals (same animals as row 52)		A2
S5	L, M, N, O	PBT231	bqSi542 IV; sng-1(syb3140car2) heSi160 [hsp16.48::Cre] X	VD2	10 animals (same as the controls used in row 53)		A3
S5	L, M, N, O	PBT231	bqSi542 IV; sng-1(syb3140car2) heSi160 [hsp16.48::Cre] X	VD2	10 animals (same as the controls used in row 54)		A4
S5	L, M, N, O	PBT231	bqSi542 IV; sng-1(syb3140car2) heSi160 [hsp16.48::Cre] X	VD2	10 animals (same as the controls used in row 55)		A5
S5	l, m, n, o	PBT231	bqSi542 IV; sng-1(syb3140car2) heSi160 [hsp16.48::Cre] X	VD2	10 animals (same as the controls used in row 56)		A6
S5	L, M, N, O	PBT231	bqSi542 IV; sng-1(syb3140car2) heSi160 [hsp16.48::Cre] X	VD2	10 animals (same as the controls used in row 57)		A7
S6	B	PBT337	sng-1(ok234); carEx21(Pmig-13>sng-1::dendra2, Podr-1>gfp)	DA9	11 animals	Day 0	A0
S6	B	PBT337	sng-1(ok234); carEx21(Pmig-13>sng-1::dendra2, Podr-1>gfp)	DA9	11 animals	Day 1	A1
S6	B	PBT337	sng-1(ok234); carEx21(Pmig-13>sng-1::dendra2, Podr-1>gfp)	DA9	8 animals	Day 3	A3
S6	B	PBT337	sng-1(ok234); carEx21(Pmig-13>sng-1::dendra2, Podr-1>gfp)	DA9	14 animals	Day 5	A5
S6	C	PBT339	carSi11[loxP Pmig-13::sng-1::Dendra2 FRT3] IV; sng-1(ok234) X	DA9	4 animals	Dendra2, Control	A0
S6	C	PBT339	carSi11[loxP Pmig-13::sng-1::Dendra2 FRT3] IV; sng-1(ok234) X	DA9	12 animals	Dendra2 Converted, Day 0	A0
S6	C	PBT339	carSi11[loxP Pmig-13::sng-1::Dendra2 FRT3] IV; sng-1(ok234) X	DA9	10 animals	Dendra2 Converted, Day 1	A1
S6	C	PBT339	carSi11[loxP Pmig-13::sng-1::Dendra2 FRT3] IV; sng-1(ok234) X	DA9	10 animals	Dendra2 Converted, Day 2	A2
S6	C	PBT339	carSi11[loxP Pmig-13::sng-1::Dendra2 FRT3] IV; sng-1(ok234) X	DA9	13 animals	Dendra2 Converted, Day 3	A3
S7	C, D, E, F	PBT67	carIs1[glr-4::FLP + odr-1::RFP] II; sng-1(syb3140car2) heSi160 [hsp16.48::Cre] X	DA9	8 animals	Grown at permissive temperature to L2, then shifted to 25 C until imaged	A2
S7	C, D, E, F	PBT177	carIs1[glr-4::FLP + odr-1::RFP] II; uba-1(it129) IV; sng-1(syb3140car2) heSi160 [hsp16.48::Cre] X	DA9	9 animals	Grown at permissive temperature to L2, then shifted to 25 C until imaged	A2
S7	G, H	PBT67	carIs1[glr-4::FLP + odr-1::RFP] II; sng-1(syb3140car2) heSi160 [hsp16.48::Cre] X	DA9	7 animals	Grown at permissive temperature to L2, then shifted to 25 C until imaged	A2
S7	G, H	PBT177	carIs1[glr-4::FLP + odr-1::RFP] II; uba-1(it129) IV; sng-1(syb3140car2) heSi160 [hsp16.48::Cre] X	DA9	6 animals	Grown at permissive temperature to L2, then shifted to 25 C until imaged	A2
S7	I	PBT67	carIs1[glr-4::FLP + odr-1::RFP] II; sng-1(syb3140car2) heSi160 [hsp16.48::Cre] X	DA9	8 animals	Grown at permissive temperature to L2, then shifted to 25 C until imaged	A2
S7	I	PBT177	carIs1[glr-4::FLP + odr-1::RFP] II; uba-1(it129) IV; sng-1(syb3140car2) heSi160 [hsp16.48::Cre] X	DA9	10 animals	Grown at permissive temperature to L2, then shifted to 25 C until imaged	A2
S7	J, K	PBT67	carIs1[glr-4::FLP + odr-1::RFP] II; sng-1(syb3140car2) heSi160 [hsp16.48::Cre] X	DA9	26 endosomes, quantified across 8 animals (the animals from row 200)	Grown at permissive temperature to L2, then shifted to 25 C until imaged	A2
S7	J, K	PBT177	carIs1[glr-4::FLP + odr-1::RFP] II; uba-1(it129) IV; sng-1(syb3140car2) heSi160 [hsp16.48::Cre] X	DA9	10 endosomes, quantified across 10 animals (the animals from row 201. note that some animals had 0 endosomes)	Grown at permissive temperature to L2, then shifted to 25 C until imaged	A2
S7	L, M	PBT67	carIs1[glr-4::FLP + odr-1::RFP] II; sng-1(syb3140car2) heSi160 [hsp16.48::Cre] X	DA9	8 endosomes, one per neuron/animal (the animals from row 200)	Grown at permissive temperature to L2, then shifted to 25 C until imaged	A2
S7	L, M	PBT177	carIs1[glr-4::FLP + odr-1::RFP] II; uba-1(it129) IV; sng-1(syb3140car2) heSi160 [hsp16.48::Cre] X	DA9	6 endosomes, quantified across 10 animalsanimals (the animals from row 201. note that some animals had 0 endosomes)	Grown at permissive temperature to L2, then shifted to 25 C until imaged	A2
S8	B, C	PBT67	carIs1[glr-4::FLP + odr-1::RFP] II; sng-1(syb3140car2) heSi160 [hsp16.48::Cre] X	DA9	20 animals, combined from 2 experiments	no bortezomib, control (not heat-shocked)	A5
S8	B, C	PBT67	carIs1[glr-4::FLP + odr-1::RFP] II; sng-1(syb3140car2) heSi160 [hsp16.48::Cre] X	DA9	22 animals, combined from 2 experiments	no bortezomib, heat-shocked at A2	A5
S8	B, C	PBT67	carIs1[glr-4::FLP + odr-1::RFP] II; sng-1(syb3140car2) heSi160 [hsp16.48::Cre] X	DA9	32 animals, combined from 2 experiments	bortezomib A0-A5, control (not heat-shocked)	A5
S8	B, C	PBT67	carIs1[glr-4::FLP + odr-1::RFP] II; sng-1(syb3140car2) heSi160 [hsp16.48::Cre] X	DA9	29 animals, combined from 2 experiments	bortezomib A0-A5, heat-shocked at A2	A5
S9		PBT67	carIs1[glr-4::FLP + odr-1::RFP] II; sng-1(syb3140car2) heSi160 [hsp16.48::Cre] X	DA9	1 experiment, the same experiment as in Figures 2 and Figure 3A-D. Multiple animals per timepoint	20 C	A2-A7
S9		PBT188	bqSi488 [tph-1p::FLP D5 + unc-119(+)] IV; sng-1(syb3140car2) heSi160 [hsp16.48::Cre] X	NSM	1 experiment, the same experiment as in Figure S5E-K.	20 C	A2-A7
S9		PBT231	bqSi542 [unc-47p::FLP D5 + unc-119(+)] IV; sng-1(syb3140car2) heSi160 [hsp16.48::Cre] X	VD2	1 experiment, the same experiment as in Figure 4A, S5J-O. Multiple animals per timepoint	20 C	A2-A7

## Sheet: S2
Table S2. Strains used in this study
Strain Name	Genotype
PBT58	bqSi542(Punc-47>Flp, unc-119(+)) IV; sng-1(syb3140) heSi160(hsp16.48::Cre) X
PBT67	carIs1(Pglr-4>Flp, Podr-1>rfp) II; sng-1(syb3140car2) heSi160(hsp16.48::Cre) X
PBT68	bqSi506(Prgef-1>Flp, unc-119(+)) IV; sng-1(syb3140car2) heSi160(hsp16.48::Cre) X
PBT72	carIs1(Pglr-4>Flp, Podr-1>rfp) II; sng-1(syb3140car2) X
PBT84	sng-1(syb3140car2)
PBT177	carIs1(Pglr-4>Flp, Podr-1>rfp) II; uba-1(it129) IV; sng-1(syb3140car2) heSi160(hsp16.48::Cre) X
PBT188	bqSi488(Ptph-1>Flp, unc-119(+) IV; sng-1(syb3140car2) heSi160(hsp16.48::Cre) X
PBT231	bqSi542(Punc-47>Flp, unc-119(+)) IV; sng-1(syb3140car2) heSi160(hsp16.48::Cre) X
PBT289	unc-11(syb10892car13) I; carIs1(Pglr-4>Flp, Podr-1>rfp) II; heSi160(hsp16.48::Cre) X
PBT292	carIs1(Pglr-4>Flp, Podr-1>rfp) II; sng-1(syb3140car2) X; carEx16(Pmig-13>tagBFP2::rab-3, Pmyo-2>gfp)
PBT298	carIs1(Pglr-4>FLP, Podr-1>rfp) II; eri-1(mg366) IV; sng-1(syb3140car2), lin-15B(n744) X
PBT333	carIs1(Pglr-4>Flp, Podr-1>rfp) II; sng-1(syb3140car2) X; carEx20(Pmig-13>nuc-1::tagBFP2, Podr-1>gfp)
PBT337	sng-1(ok234); carEx21(Pmig-13>sng-1::dendra2, Podr-1>gfp)
PBT339	carSi11[loxP mig-13::sng-1::Dendra2 FRT3] IV; sng-1(ok234) X
RB503	sng-1(ok234) X
CB47	unc-11(e47) I
VK1243	vkEx1243(Pnhx-2>ubiquitin-V::mCherry, Pmyo-2>gfp)
